# Supplementary material for: Optimization of Extraction Parameters for Enhanced Recovery of Bioactive Compounds from Quince Peels Using Response Surface Methodology
Source: Foods. 2023 May 23;12(11):2099. doi: 10.3390/foods12112099 (PMC10252653; doi:10.3390/foods12112099)
Supplement: Supplementary file 1 [file foods-12-02099-s001.zip]

Archive with 1 entries (1 files):
- foods-2397727-supplementary.pdf
